# Supplementary material for: Pathological tau alters head direction signaling and induces spatial disorientation
Source: Cell Rep. Author manuscript; Available in PMC 2026 Jun 14. (PMC13265041; doi:10.1016/j.celrep.2025.116610)
Supplement: 5 [file NIHMS2132733-supplement-5.xlsx]

## Sheet: Table S1
Mouse name	Sex	Expression time (weeks)	ADn coverage [LHS]	ADn coverage [RHS]	Axon terminals [LHS]	Axon terminals [RHS]	Off-target expression	Behavioral tests	Recorded (labeled) ADn cells [LHS]	Recorded (labeled) ADn cells [RHS]	Probe site	Units
Cohort 1 - ADn-gfp
SH55	F	18	+++	+++	TRN, DMS, RSg	TRN, DMS, RSg	AV, LD	Yes	8 (0)	1 (0)	AV [LHS]; LD-AV [RHS]	5 [RHS]
SJ21	M	19.1429	+++	+++	TRN, DMS, RSg	TRN	sDG, AV, LD	Yes	na	na	na
SJ22	F	26.4286	+++	+++	TRN, DMS, RSg	-	AV, sDG, sCA3, LD, sm	Yes	na	na	na
SJ28	F	16.5714	+++	+++	TRN, DMS, RSg	TRN, DMS, RSg	AV, sm	Yes	na	na	na
SJ27	F	16.5714	+	+++	TRN, DMS, RSg	TRN, DMS, RSg	AV, sm, fimb, sDG	Yes	na	na	na
TV191	M	18.1429	++	++	TRN, DMS, RSg	TRN, DMS, RSg	LD, sDG, AV, sm, PVT	Yes	1 (0)	2 (2)	na
SH30	M	20.5714	+++	-	TRN, DMS, RSg	-	LD, AV, fimb	Yes	6 (1)	4 (1)	AM [RHS]
SH31	M	17.7143	-	+++	TRN, DMS	TRN, DMS, RSg, RE, S1, CLA	sDG, LD	Yes	na	na	na
SH46	M	7.85714	-	+++	TRN	TRN, DMS, RSg	AV, Hb	NA	4 (4)	9 (0)	Medial ADn [RHS]	12
SJ26	F	16.5714	+	+	DMS, RSg	TRN, DMS	AV, sDG, sCA3, sm, fimb	Yes	na	na	na
SH56	F	15	++	+	TRN, DMS, RSg	TRN, DMS, RSg	sm, AV, sDG, sCA3	Yes	3 (1)	3 (1)	ADn [RHS]	9
SH57	F	23.7143	+++	-	TRN, DMS, RSg	-	AV, MD	Yes	na	na	na
SH49	M	16.4286	-	+	-	TRN, LStr., S1	LD, sCA3	Excluded	na	4 (4)	Fimb. [LHS]; LD [RHS]
TV190	M	20.4286	-	+	TRN, amygdala, piriform cortex	TRN, DMS, RSg	PVT, fimb, sm, Hb, LD	Excluded	7 (1)	2 (2)	Medial ADn/sm [LHS]	8
Cohort 1 - ADn-tau
SH38	F	27.2857	++	+++	TRN, RSg, PoS	-	AV, sm	Yes	na	na	na
TV189	M	19.2857	+++	+	-	-	sDG, sCA3, Hb, sm	Yes	na	16 (3)	na
SH33	F	20.4286	+	++	-	TRN, RSg	sm, AV, LD, MD, sDG, sCA3	Yes	na	6 (2)	ADn [RHS]	8
SH54	F	19.1429	+	++	-	TRN, RSg	sm, LD, AV, MD	Yes	na	2 (0)	LD [RHS1]; AV [RHS2]	12 [RHS1]
SH40	M	22.4286	+	++	TRN, APTN, IGL, LGN	APTN, IGL, LGN	LP, sDG, sCA3, sm, Hb	Yes	5 (4)	3 (1)	AV [RHS]
SH32	F	20.1429	-	++	TRN, RSg	-	AV, LD, sDG, sCA3	Yes	na	na	na
SH36	F	25.4286	-	++	-	TRN, RSg	AV, LD, sCA3	Yes	14 (1)	5 (5)	AV-LD-(ADn) [LHS]	11
SJ14	F	2.7	-	++	-	TRN, RSg	fimb	na	6 (3)	1 (1)	na
SJ16	F	7.8	++	++	TRN, DMS, RSg	-	LD, AV	na	na	1 (1)	na
SH37	F	24.8571	-	+	-	TRN, RSg	AV, sDG, sCA3, sm, Hb, AM	Excluded	na	1 (1)	na
SH53	F	25.1429	-	+	-	TRN, RSg	sDG, sCA3, Hb, sm	Excluded	2 (1)	na	ADn [LHS]
TV192	M	18.7143	-	+	-	-	sm, LD, AV	Excluded	na	na	na
Mouse name	Sex	Expression time (weeks)	ADn coverage [LHS]	ADn coverage [RHS]	Axon terminals [LHS]	Axon terminals [RHS]	Off-target expression	Behavioral tests	Recorded (labeled) ADn cells [LHS]	Recorded (labeled) ADn cells [RHS]	Probe site	Units
Cohort 2 - ADn-gfp
SH70	F	na	na	na	na	na		Yes	na	na	na
SH72	F	na	na	na	na	na	na	Yes	na	na	na
SH73	F	17.9	+++	+++	TRN, DMS, RSg, PrS	TRN, DMS, RSg, PrS	none	Yes	2 (1)	1	Fimb. [LHS]; ADn [RHS]	23 [RHS]
SH74	M	15.6	+++	+++	TRN, DMS, RSg	TRN, DMS	sDG	Yes	2 (1)	3 (1)	ADn [RHS]	na
SH75	F	20	+++	+	TRN, DMS, RSg	na	sDG	Yes	na	na	na
Cohort 2 - ADn-tau
SH68	M	1.5	+++	+++	TRN, DMS, RSg	TRN, DMS, RSg	none	na	na	na	na
SH69	F	na	na	na	na	na	na	Yes	na	na
SH71	F	12	+++	+++	TRN, DMS, RSg	TRN, DMS, RSg	sDG	na	na	na	na
SH76	M	15	na	na	na	na	na	Yes	na	na
SH77	F	na	na	na	na	na	na	Yes	na	na
SH78	F	16	+++	++	TRN, DMS, RSg	TRN	sDG	Yes	na	na	ADn	16 [LHS]; 18 [RHS]
SH79	M	11.85	++	+++	TRN, DMS, RSg	TRN, DMS, RSg	sDG	Yes	na	1 (1)	sm [LHS]; ADn [RHS]	14 [RHS]
SH80	M	12.85	++	+++	TRN, DMS, RSg	TRN, DMS, RSg	sDG	Yes	na	7 (2)	Fimb. [LHS]; Fimb. [RHS]
