# Supplementary material for: Pathological tau alters head direction signaling and induces spatial disorientation
Source: Cell Rep. Author manuscript; Available in PMC 2026 Jun 14. (PMC13265041; doi:10.1016/j.celrep.2025.116610)
Supplement: 6 [file NIHMS2132733-supplement-6.xlsx]

## Sheet: Table S2
MWM	Parameters	ADn-gfp 1		ADn-tau 1		t-test	ADn-gfp 2		ADn-tau 2		t-test
		Mean	SEM	Mean	SEM	p value	Mean	SEM	Mean	SEM	p value
Probe test	Number of entries to TQ	7.091	2.427	5.857	1.464	0.2458	6.2	1.304	6.167	1.169	0.9653
	Proportion of time in P	0.03714	0.01875	0.02954	0.01399	0.3724	0.03277	0.01727	0.05532	0.04138	0.2872
	Number of entries to P	3.636	1.362	3.143	1.345	0.4624	3.6	1.949	5	3.521	0.4502
	Swim speed	158.1	29.75	166.7	20.86	0.5187	140.9	13.4	133.2	10.5	0.3126
	Path length	9397	1970	9997	1252	0.4847	8454	802.7	7992	629.1	0.3118
Reversal	Number of entries to TQ	6.545	1.44	7.143	0.8997	0.3431
	Proportion of time in P	1.895	1.484	4.47	3.25	0.15
	Number of entries to P	2.909	2.071	5.429	4.962	0.1506
	Swim speed	171.5	11.33	173	8.105	0.7748
	Path length	10487	2525	10786	1120	0.7757			na
LTM	Number of entries to TQ	4.222	2.224	3.571	1.618	0.5263
	Proportion of time in P	0.0229	0.01276	0.01887	0.02331	0.6647
	Number of entries to P	2.444	1.333	1.857	2.268	0.5266
	Swim speed	138.5	12.53	135.1	19.62	0.6957
	Path length	8312	750.8	8110	1179	0.7002
