# Supplementary material for: Pathological tau alters head direction signaling and induces spatial disorientation
Source: Cell Rep. Author manuscript; Available in PMC 2026 Jun 14. (PMC13265041; doi:10.1016/j.celrep.2025.116610)
Supplement: 7 [file NIHMS2132733-supplement-7.xlsx]

## Sheet: Sheet1
Training day	ADn-gfp 1		ADn-tau 1		t-test
	Mean	SEM	Mean	SEM	p-vaue
Average loops (4 trials)
D1	1.29545	0.177796	0.797619	0.155219	0.0697098
D2	0.704545	0.100103	0.75	0.267261	0.855039
D3	0.772727	0.144814	1.15476	0.33503	0.250335
Average exploration (pixels)
D1	11085.2	1633.18	10361.1	1028.95	0.748726
D2	9093.25	1748.79	8740.69	1918.79	0.898639
D3	327.948	101.138	206.55	37.8822	0.370001
Average meander score
D1	27.8655	8.83004	20.0095	4.28527	0.511031
D2	48.9038	15.5498	72.4436	45.9622	0.589638
D3	53.2092	9.16254	43.9351	9.17014	0.50681
Average turning angle
D1	98.0522	23.394	108.497	19.0738	0.757185
D2	103.754	25.3957	104.526	19.1769	0.983088
D3	84.6875	13.2317	75.3695	16.3432	0.664701
